# Supplementary material for: Maternal Pre-Pregnancy Body Mass Index and Its Impact on Short- and Long-Chain Fatty Acid and Microbiome Profiles of Human Breast Milk in Caucasian Women of Northeast Tennessee
Source: Nutrients. 2026 Jun 12;18(12):1917. doi: 10.3390/nu18121917 (PMC13304685; doi:10.3390/nu18121917)
Supplement: Supplementary file 1 [file nutrients-18-01917-s001.zip]

Archive with 12 entries (12 files):
- Descriptives LCFA 05APR26.pdf
- Descriptives SCFA Percentages 05APR26.pdf
- OTU (Table) (Filtered).xls
- OUTPUT.pdf
- Proximate Analysis for Breast Milk - Clark.xlsx
- Proximate Analysis_15APR2026.pdf
- SCFA Descriptives 05APR26.pdf
- Sugar Mama Results_01APR2026.xlsx
- Supplemental Figure S1.pdf
- Supplemental Figure S2.pdf
- Supplemental Figure S3.pdf
- Demographics Complete, Corrected for Age for A1- Andy.xlsx
