# Supplementary material for: Maternal Pre-Pregnancy Body Mass Index and Its Impact on Short- and Long-Chain Fatty Acid and Microbiome Profiles of Human Breast Milk in Caucasian Women of Northeast Tennessee
Source: Nutrients. 2026 Jun 12;18(12):1917. doi: 10.3390/nu18121917 (PMC13304685; doi:10.3390/nu18121917)
Supplement: Supplementary file 1 [file nutrients-18-01917-s001.zip › Proximate Analysis for Breast Milk - Clark.xlsx]

## Sheet: Sheet1
Sample	Caloires	Protein	Fat	Ashing
	Caloires/g	% Protein	% Fat	% inorganic material
CA1	5583.16	7.06	38	0.75
CA2	5886.83	10.17	43	0.75
CA3	4951.4	11.405	26.5	1.25
CA4	5317.34	10.16	35.5	1.75
CA5	6057.62	9.665	49	2
CA6	5908.37	10.17	45.5	2
CA7	6056.9	10.065	56	0.75
CA8	5267.55	6.135	41	1.5
CA9	5468.68	9.375	41	2
CA10	5655.96	8.53	43	1
CA11	5493.27	8.3	36.5	1.25
CA12	5564.25	10.96	41.5	1.75
CA13	5823.09	8.84	37.5	1.25
CA14	5752.11	11.075	38	1.25
CA15	5612.38	11.33	35	1.25
CA16	5414.27	11.96	31.5	1.75
CA17	5537.9	8.305	42.5	1
CA18	5562.94	12.37	36.5	1.75
CA19	5058.53	10.56	25.5	2.25
CA20	5364.2	9.255	30	1.5
CA21	5740.67	11.865	36.5	2
CA22	5438.54	9.215	42.5	1.5
CA23	6122.03	9.095	56	1.5
CA24	5324.14	9.33	42.5	1
CB1	5992.37	4.005	52.5	1
CB2	4841.61	4.845	26	2.25
CB3	5189.07	5.72	33	1.25
CB4	6102.71	7.545	51.5	1.5
CB5	5799.94	9.3	37.5	1
CB6	5375.36	9.76	34.5	1.75
CB7	6294.65	9.67	46	1.5
CB8	5439.07	9.77	40.5	1.5
CB9	5097.03	10.87	58	1.25
CB10	5589.77	10.075	38	1.75
CB11	5523.36	7.02	57.5	2
CB12	5810.68	9.795	58.5	1.75
CB13	5273.98	9.31	38	1
CB14	5395.39	10.195	39.5	1.25
CB15	4853.03	9.71	29	1.5
CB17	5550.18	7.38	41	1.25
CB18	5818.16	9.185	51	1.25
CB19	5723.5	12.04	43	1.75
CB20	6121.29	10.135	54.5	1.75
CB23	5467.36	12.255	47.5	1.25
