# Supplementary material for: Maternal Pre-Pregnancy Body Mass Index and Its Impact on Short- and Long-Chain Fatty Acid and Microbiome Profiles of Human Breast Milk in Caucasian Women of Northeast Tennessee
Source: Nutrients. 2026 Jun 12;18(12):1917. doi: 10.3390/nu18121917 (PMC13304685; doi:10.3390/nu18121917)
Supplement: Supplementary file 1 [file nutrients-18-01917-s001.zip › Sugar Mama Results_01APR2026.xlsx]

## Sheet: Labs
		Group A (N=23)				Group B (N=20)
		Median	25th %ile	75th %ile		Median	25th %ile	75th %ile		p-value	test
Short Chain Fatty Acid Concentration
	Acetic	0.18	0.16	0.24		0.23	0.19	0.32		0.03	Wilcoxon rank sum test	t approximation
	Propionic	0	0	0		0	0	0		0.3	Wilcoxon rank sum test	t approximation
	Isobuyric	0	0	0.02		0.02	0	0.04		0.03	Wilcoxon rank sum test	t approximation
	Butyric	0.14	0.14	0.15		0.14	0.13	0.14		0.12	Wilcoxon rank sum test	t approximation
	Isovaleric	0	0	0		0	0	0		0.66	Wilcoxon rank sum test	t approximation
	Valeric	0	0	0.08		0	0	0		0.05	Wilcoxon rank sum test	t approximation
	Isocaproic	0	0	0.17		0	0	0		0.01	Wilcoxon rank sum test	t approximation
	Caproic	0.51	0.5	0.51		0.51	0.5	0.51		0.35	Wilcoxon rank sum test	t approximation
Short Chain Fatty Acid Area Percent
	Acetic	33.55	26.46	50.13		44.64	37.84	55.92		0.09	Wilcoxon rank sum test	t approximation
	Propionic	0	0	0		0	0	0		0.29	Wilcoxon rank sum test	t approximation
	Isobuyric	0	0	1.46		1.34	0	3.76		0.09	Wilcoxon rank sum test	t approximation
	Butyric	23.23	12.09	32.22		16.09	11.95	19.61		0.04	Wilcoxon rank sum test	t approximation
	Isovaleric	0	0	0		0	0	0		0.67	Wilcoxon rank sum test	t approximation
	Valeric	0	0	2.54		0	0	0		0.04	Wilcoxon rank sum test	t approximation
	Isocaproic	0	0	0.61		0	0	0		0.02	Wilcoxon rank sum test	t approximation
	Caproic	26.94	21.79	30.18		21.27	14.65	26.57		0.11	Wilcoxon rank sum test	t approximation
	Octanoic	6.08	2.4	9.65		9.39	4.77	11.57		0.1	Wilcoxon rank sum test	t approximation
Long Chain Fatty Acid
	Laurate	3.15	2.2	4.38		4.16	2.66	5.97		0.14	Wilcoxon rank sum test	t approximation
	Myristate	4.77	3.33	5.48		6.2	4.18	7.59		0.04	Wilcoxon rank sum test	t approximation
	Myristoleate	0.29	0.15	0.42		0.29	0.26	0.33		0.87	Wilcoxon rank sum test	t approximation
	Palmitate	20.87	17.28	21.89		21.33	19.3	22.05		0.18	Wilcoxon rank sum test	t approximation
	Palmitoleate	3.92	3.15	4.55		3.76	3.55	4.37		0.97	Wilcoxon rank sum test	t approximation
	Stearate	19.57	18.65	22.99		17.96	15.89	20.04		0.04	Wilcoxon rank sum test	t approximation
	Oleate	21.69	20.2	25		22.24	20.13	24.43		0.74	Wilcoxon rank sum test	t approximation
	Linoleate	10.31	8.88	16.18		10.47	8.98	11.09		0.48	Wilcoxon rank sum test	t approximation
	alpha Linoleate	11.33	9.12	12.59		11.64	10.17	13.35		0.35	Wilcoxon rank sum test	t approximation
	gamma Linoleate	1.49	1.02	2.43		1.31	1.09	1.86		0.67	Wilcoxon rank sum test	t approximation
	Arachidonate	0.27	0.2	0.33		0.2	0.13	0.41		0.42	Wilcoxon rank sum test	t approximation
	Eicosapentaenoate	0	0	0		0	0	0		0.38	Wilcoxon rank sum test	t approximation
	Docosahexanolate	0	0	0.09		0	0	0		0.05	Wilcoxon rank sum test	t approximation
	Omega 3	1.49	1.17	2.43		1.31	1.09	1.86		0.46	Wilcoxon rank sum test	t approximation
	Omega6	22.45	19.36	26.59		23.14	19.89	25.09		0.78	Wilcoxon rank sum test	t approximation
	O3/O6	0.08	0.05	0.08		0.06	0.05	0.07		0.27	Wilcoxon rank sum test	t approximation
	O6/O3	13.19	12.03	18.48		16.39	13.36	18.78		0.27	Wilcoxon rank sum test	t approximation
	PUFA	23.41	20.58	29.22		24.37	21.06	27.27		0.73	Wilcoxon rank sum test	t approximation
	MUFA	26.36	24.12	30.31		26.58	24.03	29.09		0.65	Wilcoxon rank sum test	t approximation
	PUFA/MUFA	0.94	0.66	1.2		0.9	0.75	1.05		0.84	Wilcoxon rank sum test	t approximation
	MUFA/PUFA	1.06	0.84	1.51		1.11	0.95	1.34		0.84	Wilcoxon rank sum test	t approximation
	SAT	48.87	43.98	52.42		50.04	44.64	52.74		0.64	Wilcoxon rank sum test	t approximation
	UNSAT	51.13	47.58	56.02		49.96	47.24	54.27		0.54	Wilcoxon rank sum test	t approximation
	SAT/UNSAT	0.96	0.79	1.1		1	0.84	1.12		0.62	Wilcoxon rank sum test	t approximation
	UNSAT/SAT	1.05	0.91	1.27		1	0.9	1.19		0.62	Wilcoxon rank sum test	t approximation
