# Supplementary material for: Maternal Pre-Pregnancy Body Mass Index and Its Impact on Short- and Long-Chain Fatty Acid and Microbiome Profiles of Human Breast Milk in Caucasian Women of Northeast Tennessee
Source: Nutrients. 2026 Jun 12;18(12):1917. doi: 10.3390/nu18121917 (PMC13304685; doi:10.3390/nu18121917)
Supplement: Supplementary file 1 [file nutrients-18-01917-s001.zip › Demographics Complete, Corrected for Age for A1- Andy.xlsx]

## Sheet: Sheet1
Sample	Fruit and Vegatable FFQ						Fat FFQ						Demographics
	Fruit/Veg/Beans Score	Fruit-Veg Servings (per day)	Vitamin C (mg)	Magnesium (mg)	Potassium (mg)	Dietary Fiber (gm)	Total FAT SCORE	Total Fat (gm)	Saturated Fat (gm)	Percent Fat (%)	Dietary Cholesterol (mg)	Percent Saturated Fat (%)	Date of Birth	Age (years)	Race	Maternal Status	Highest Education Received	Employment Status	Total household income	Proivded prenatal care	Health professional at brith	Smoking Pattern	Year before brith, contact with smoke	Cigaretts smoked per day	People smoke inside your home	Involved with moderate PA	Days with moderate-intensity activity	Hours doing moderate-intentsity activity	Moderate-intensity sports, fitness, recreation	Day moder-intesntiy sports, fitness, recreation	Hours moder-intesntiy sports, fitness, recreation	How many times pregnant?	Take prenatal vitamin?	Currently taking prenatal vitamin	Name of prenatal vitamin	DHA dose from prenatal vitmain (mg)	Birth weight of baby	Sex of Baby	Day of lactation sample	Pre-gavid weight (lbs)	Weight at 18 years (lbs)	Highest weight obtained when not pregnant (lbs)	Current Height (inches)	Pre-gavid BMI (kg/m2)	BMI at 18 yo	Highest BMI (not pregnant)	Take fish/krill oil supplement	Fish intake per month	Nut intake per month
A1	15	2.55	115.3	302.7	2897	14.23	21	94.3	24.38	34.7	229.15	8.97	1986-10-01	29	3	1	3	7	6	1	1	1	1	0	1	1	4	3	2	0	0	2	1	2	vitafusion	50	4 lbs 12 oz	1	84	135	105	125	65	22.4627	17.471	20.7988	2	2.5	3.5
A2	8	2.18	70.45	226.6	2134.8	9.32	18	87.1	21.74	32.9	205.75	8.21	1989-08-01	26	3	1	5	1	9	1	1	1	2	0	1	2	0	0	2	0	0	1	1	2	30 days prenatal with omega-3	200	6 lbs 6 oz	2	87	128	105	130	62	23.4089	19.2027	23.7747	2	0	3
A3	16	2.92	125.05	326.2	3108.4	16.12	18	87.1	21.74	32.9	205.75	8.21	1992-07-01	23	3	5	5	7	5	1	1	1	1	0	1	2	0	0	2	0	0	2	1	2	nature made prenatal + DHA	200	8 lbs 1 oz	1	97	135	125	135	62	24.6891	22.8603	24.6891	2	0	0
A4	17	2.55	126.25	317.4	3057.6	14.97	27	108.7	29.66	38.3	275.95	10.45	1981-03-01	35	3	1	5	1	12	1	1	1	2	0	1	2	0	0	1	3	0.5	3	1	2	One a day prenatal	200	8 lbs 4 oz	2	45	133	100	135	64	22.8269	17.1631	23.1702	1	0	2
A5	29	6.62	211.3	478.7	4614.6	26.29	22	96.7	25.26	35.3	236.95	9.22	1993-09-01	22	3	6	4	7	9	1	1	1	1	0	1	1	2	0.5	1	3.5	0.5	1	1	2	doesn't know	0	7 lbs 10 oz	2	37	155	130	180	71	21.6158	18.1293	25.1022	2	0	14
A6	12	2.92	93.25	259.4	2483.6	11.12	27	108.7	29.66	38.3	275.95	10.45	1981-04-01	34	3	1	5	1	9	1	1	1	1	0	1	2	0	0	2	0	0	2	1	1	vitafusion prenatal gummies	50	8 lbs 13 oz	1	33	138	125	155	66	22.2713	20.1733	25.0149	2	2	3
A7	22	4.4	161.95	385.6	3714.4	19.78	32	120.7	34.06	41.3	314.95	11.65	1987-12-01	28	3	1	4	7	8	1	1	1	1	0	1	1	7	4	2	0	0	2	1	1	Doterra Daily Nutrient	300	8 lbs 10 oz	1	83	126	100	126	66	20.3347	16.1387	20.3347	1	4	4
A8	13	2.55	102.1	279.5	2667.4	12.69	27	108.7	29.66	38.3	275.95	10.45	1985-01-01	31	3	1	5	1	12	1	1	1	2	0	1	2	0	0	2	0	0	2	1	1	prenatal + DHA generic OTC brand	200	5 lbs 11 oz	2	101	130	110	140	67	20.3587	17.2266	21.9247	1	4	5
A9	19	4.03	143.05	354.2	3397.6	17.79	28	111.1	30.54	38.9	283.75	10.69	1989-03-01	27	3	1	5	7	10	1	1	1	1	0	1	1	7	2	2	0	0	3	1	1	doterra daily nutrient pack	300	7 lbs 9 oz	2	61	137	155	160	66	22.11	25.0149	25.8219	1	0	15
A10	33	7.36	238.6	528.5	5101.4	29.69	33	123.1	34.94	41.9	322.75	11.89	1996-08-01	19	3	1	4	1	7	1	1	1	2	0	1	1	5	8	2	0	0	1	1	2	one a day prenatal	200	7 lbs 5 oz	2	30	147	140	155	65	24.4594	23.2947	25.7905	2	8.5	0
A11	22	5.14	163.3	390.7	3755.8	20.26	33	123.1	34.94	41.9	322.75	11.89	1990-11-01	25	3	1	4	7	5	2	2	1	3	0	1	1	7	13	2	0	0	2	1	1	Doesn't know	0	6 lbs 7 oz	2	98	150	110	155	65	24.9586	18.303	25.7905	2	0	0
A12	26	7.73	188.35	432	4173.6	22.86	12	72.7	16.46	29.3	158.95	6.63	1982-06-01	33	3	1	5	7	11	1	1	1	2	0	1	1	4	1.5	1	4	1	2	1	1	vitafusion prenatal	50	3 lbs 6 oz	2	39	115	120	125	65	19.1349	19.9669	20.7988	2	8	16
A13	10	2.18	86.35	260	2447.2	11.82	32	120.7	34.06	41.3	314.95	11.65	1995-07-01	21	3	1	4	7	7	1	1	1	1	0	1	2	0	0	2	0	0	1	1	2	Spring Valley	0	8 lbs 0 oz	1	26	150	165	165	67	23.4908	25.8398	25.8398	2	0	5
A14	17	4.03	128.95	327.6	3140.4	15.93	24	101.5	27.02	36.5	252.55	9.72	1987-11-01	29	3	1	4	1	9	1	1	1	2	0	1	1	3	0.5	2	0	0	2	1	2	Walmart Brand with iron	200	2 lbs 12 oz	1, 1, 2	42	145	140	165	65	24.1266	23.2947	27.4544	2	3	4
A15	16	2.18	120.55	309.2	2970.4	14.52	28	111.1	30.54	38.9	283.75	10.69	1982-10-01	33	3	1	5	4	9	1	1	1	2	0	1	1	3	0.5	2	0	0	3	1	1	prenavite	0	7 lbs 14 oz	1	104	140	130	135	70	20.0857	18.651	19.3684	2	0	23
A16	21	4.77	154	368.9	3558.2	18.53	30	115.9	32.3	40.1	299.35	11.18	1984-06-01	32	3	1	5	1	12	1	1	1	1	0	1	1	4	2	2	0	0	1	1	1	PNV-prenatal plus MV	200	6 lbs 2 oz	1	35	140	130	145	65	23.2947	21.6308	24.1266	2	0	5
A17	17	4.03	129.85	331	3168	16.25	24	101.5	27.02	36.5	252.55	9.72	1989-06-01	27	3	1	5	1	10	1	1	1	1	0	1	1	3	2.5	1	3	1	2	1	1	nature made	200	7 lbs 6 oz	1	99	118	113	125	63	20.9005	20.0149	22.1403	2	1.5	3.5
A18	25	5.51	181.75	420.4	4058.8	22.09	27	108.7	29.66	38.3	275.95	10.45	1987-12-01	29	3	1	4	7	7	3	3	1	1	0	1	1	5	0.75	1	3	0.5	3	1	2	nature made prenatal + DHA	200	9 lbs 2 oz	1	17	125	115	130	67	19.5756	18.0096	20.3587	2	0	5
A19	13	2.18	103.99	286.3	2722.6	13.33	32	120.7	34.06	41.3	314.95	11.65	1990-05-01	26	3	1	5	3	10	1	1	1	1	0	1	1	2	0.25	2	0	0	3	1	1	Rainbow lite prenatal	0	8 lbs 6 oz	1	49	135	130	135	66	21.7872	20.9803	21.7872	2	4	6
A20	15	3.66	114.85	301	2883.2	14.07	24	101.5	27.02	36.5	252.55	9.72	1985-06-01	31	3	1	5	7	11	1	1	1	1	0	1	1	4	0.5	1	5	0.75	1	1	1	Baby and Me	0	8 lbs 0 oz	2	57	120	125	138	64	20.5957	21.4539	23.6851	1	6	30
A21	15	3.66	109.9	282.3	2731.4	12.31	16	82.3	19.98	31.7	190.15	7.7	1974-09-01	42	3	1	5	7	9	1	1	1	1	0	1	1	4	1	2	0	0	3	1	1	Walmart generics no DHA	200	6 lbs 13 oz	1	47	120	120	125	65	19.9669	19.9669	20.7988	1	10	20
A22	17	3.29	129.85	331	3168	16.25	32	120.7	34.06	41.3	314.95	11.65	1989-06-01	27	3	1	5	1	11	1	1	1	1	0	1	1	5	4.5	1	1.5	0.5	2	1	1	spring valley gummies with DHA	50	7 lbs 14 oz	1	47	128	125	139	66	20.6575	20.1733	22.4327	2	0	12
A23	24	5.14	174.7	407.1	3930.2	21.16	39	137.5	40.22	45.5	369.55	13.31	1986-03-01	30	3	1	5	7	9	1	1	1	1	0	1	1	7	3	1	3	0.5	2	1	1	up & up gummies with DHA (target)	50	9 lbs 11 oz	1	33	109	120	135	61	20.5931	22.6713	25.5052	2	0	31
A24	17	4.03	127.6	322.5	3099	15.45	21	94.3	24.38	34.7	229.15	8.97	1984-01-01	32	3	1	5	7	6	3	3	1	2	0	1	1	5	1	1	2	1	3	1	1	new chapter perfectly prenatal	0	7 lbs 10 oz	2	49	150	140	150	65	24.9586	23.2947	24.9586	2	0	20
B1	34	7.36	242.5	529.9	5133.4	29.5	26	106.3	28.78	37.7	268.15	10.21	1990-01-01	26	3	1	3	7	5	1	1	1	2	0	1	1	7	6	1	3.5	1.5	2	1	1	vitalah prenatal oxylent MV drink	0	8 lbs 1 oz	2	41	155	140	160	66	25.0149	22.5941	25.8219	2	0	20
B2	26	6.25	191.95	445.6	4284	24.14	40	139.9	41.1	46.1	377.35	13.54	1995-02-01	21	3	6	4	4	2	1	1	1	2	0	1	1	4	8	2	0	0	1	1	1	generic without fish oil	0	7 lbs 2 oz	2	93	147	130	170	62	26.8837	23.7747	31.09	2	8	31
B3	34	8.1	240.25	521.4	5064.4	28.7	24	101.5	27.02	36.5	252.55	9.72	1985-02-01	31	3	1	5	2	10	1	1	1	2	0	1	2	0	0	1	2	0.5	3	1	1	equate prenatal	0	5 lbs 9 oz	1	98	235	160	235	63.5	40.9709	27.8951	40.9709	1	0	30
B4	8	1.81	73.6	238.5	2231.4	10.44	21	94.3	24.38	34.7	229.15	8.97	1996-04-01	19	3	6	3	7	2	1	1	5	4	6	2	2	0	0	2	0	0	1	1	1	flinstone gummies	0	8 lbs 0 oz	1	84	190	190	205	66	30.6635	30.6635	33.0843	2	2.5	1.5
B5	13	3.29	101.2	276.1	2639.8	12.37	21	94.3	24.38	34.7	229.15	8.97	1984-07-01	31	3	1	5	1	11	1	1	1	2	0	1	1	2	1	2	0	0	2	1	1	vitafusion prenatal gummies	50	7 lbs 4 oz	2	17	228	170	230	69	33.666	25.1019	33.9614	2	0	2
B6	14	1.44	107.35	286	2740.8	12.98	23	99.1	26.14	35.9	244.75	9.47	1983-06-01	32	3	1	4	4	7	3	3	1	1	0	1	1	4	2	1	3	0.75	2	1	1	nature made prenatal + DHA	200	10 lbs 2 oz	2	56	170	140	195	65	28.2864	23.2947	32.4462	2	0	10
B7	22	5.14	163.3	390.7	3755.8	20.26	33	123.1	34.94	41.9	322.75	11.89	1983-01-01	33	3	1	4	4	12	1	4	1	2	0	1	1	2	0.75	1	2.5	0.375	2	1	2	Walgreens prenatal	50	4 lbs 12 oz	1	84	185	140	207	62	33.8332	25.6035	37.8567	2	0	2.5
B8	16	3.66	121.9	314.3	3011.8	15	25	103.9	27.9	37.1	260.35	9.96	1986-07-01	29	3	1	5	1	9	1	1	1	2	0	1	2	0	0	1	3	0.5	2	1	1	once a day off brand prenatal + DHA	200	8 lbs 1 oz	2	98	220	160	220	66	35.5051	25.8219	35.5051	2	0	13.5
B9	26	6.99	187.45	428.6	4146	22.54	8	63.1	12.94	26.9	127.75	5.52	1985-09-01	30	3	1	3	4	5	1	1	1	1	0	1	1	6	5	1	5	2	4	1	1	prenavite	0	4 lbs 8 oz	2	104	265	190	265	64	45.4822	32.6099	45.4822	2	1.5	31
B10	19	4.03	138.55	337.2	3259.6	16.19	26	106.3	28.78	37.7	268.15	10.21	1979-04-01	36	3	1	5	1	12	1	1	1	2	0	1	2	0	0	2	0	0	2	1	1	rainbow lite prenatal	0	9 lbs 8 oz	1	39	198	160	198	66	31.9545	25.8219	31.9545	2	0	5.5
B11	20	5.14	149.2	364.1	3498.6	18.4	21	94.3	24.38	34.7	229.15	8.97	1988-06-01	27	3	1	5	4	7	1	1	1	1	0	1	1	3	0.5	1	3.5	1	2	1	1	women's choice	200	8 lbs 5 oz	2	63	155	130	155	66	25.0149	20.9803	25.0149	2	0	4.5
B12	26	7.73	188.35	432	4173.6	22.86	28	111.1	30.54	38.9	283.75	10.69	1987-06-01	28	3	1	4	2	8	1	1	1	3	0	1	2	0	0	2	0	0	2	1	1	nature made prenatal	200	11 lbs 0 oz	1	25	180	130	180	64	30.8936	22.312	30.8936	1	0	1.5
B13	11	2.92	88.45	254.6	2424	10.99	27	108.7	29.66	38.3	275.95	10.45	1985-12-01	31	3	1	5	4	11	1	1	1	2	0	1	1	2	6	1	2	0.5	1	1	1	Walgreen's brand + DHA	50	7 bs 12 oz	2	54	222	160	222	68	33.7513	24.3253	33.7513	2	9	2
B14	31	6.25	222.25	493.4	4775.2	27.03	30	115.9	32.3	40.1	299.35	11.18	1989-12-01	27	3	1	4	7	10	1	1	2	2	0	1	1	5	0.5	1	2	1	1	1	1	Walmart brand	200	8 lbs 14 oz	1	21	232	200	232	64	39.8184	34.3262	39.8184	2	0	31
B15	12	2.18	95.05	266.2	2538.8	11.76	23	99.1	26.14	35.9	244.75	9.47	1985-11-01	31	3	1	5	1	11	1	1	1	2	0	1	1	3	4	2	0	0	3	1	1	nature made prenatal	200	6 lbs 14 oz	1, 2	16	215	185	238	65	35.774	30.7822	39.6009	2	4	10
B17	14	3.66	108.25	289.4	2768.4	13.3	31	118.3	33.18	40.7	307.15	11.42	1985-09-01	31	3	1	5	1	11	1	1	1	1	0	1	1	3	1	2	0	0	3	1	1	Walgreen's brand + DHA	50	8 lbs 2 oz	2	82	180	150	220	66	29.0496	24.208	35.5051	2	0	1.5
B18	10	2.55	84.1	251.5	2378.2	11.02	27	108.7	29.66	38.3	275.95	10.45	1990-02-01	26	3	1	4	7	6	1	1	1	1	0	1	1	3	1	1	3	2	3	2	2	NA	0	7 lbs 11 oz	1	63	205	160	220	60	40.0319	31.2444	42.9611	2	0	0
B19	37	9.95	264.1	571.5	5533	32.45	22	96.7	25.26	35.3	236.95	9.22	1993-11-01	22	3	1	3	1	4	1	1	1	2	0	1	1	5	12	2	0	0	2	1	1	nature made prenatal + DHA	200	8 lbs 9 oz	2	18	220	216	260	63	38.967	38.2585	46.0519	2	0	10
B20	13	2.92	103.9	286.3	2722.6	13.33	19	89.5	22.62	33.5	213.55	8.47	1990-03-01	26	3	1	4	1	8	1	1	1	1	0	1	2	0	0	2	0	0	1	1	1	vitafusion + DHA	50	7 lbs 9 oz	1	16	234	185	245	66	37.7645	29.8565	39.5397	2	0	15
B23	25	4.4	181.3	418.7	4045	21.93	19	89.5	22.62	33.5	213.55	8.47	1986-05-01	30	3	1	5	3	6	1	1	1	1	0	1	1	5	2.5	1	3	1.5	2	1	1	Nature made	200	8 lbs 9 oz	2	21	245	165	245	67	38.3682	25.8398	38.3682	1	2.5	2.5
[truncated: 4 more columns]

## Sheet: Demo
Sample	Demographics
Sample	Date of Birth	Race	Maternal Status	Highest Education Received	Employment Status	Total household income	Proivded prenatal care	Health professional at brith	Smoking Pattern	Year before brith, contact with smoke	Cigaretts smoked per day	People smoke inside your home	Involved with moderate PA	Days with moderate-intensity activity	Hours doing moderate-intentsity activity	Moderate-intensity sports, fitness, recreation	Day moder-intesntiy sports, fitness, recreation	Hours moder-intesntiy sports, fitness, recreation	How many times pregnant?	Take prenatal vitamin?	Currently taking prenatal vitamin	Name of prenatal vitamin	Birth weight of baby	Sex of Baby	Day of lactation sample	Pre-gavid weight (lbs)	Weight at 18 years (lbs)	Highest weight obtained when not pregnant (lbs)	Current Height (inches)	BMI (kg/m2)	Take fish/krill oil supplement	Fish intake per month	Nut intake per month	Types of nuts consumed	Eat flaxseed or take flaxseed oil per month	Other dietary supplements
CA1	1986-10-01	Non-Hispanic White	Married	High School graduate/ GED or equivalent	Full time homemaker	$25,000-$34,999	An obstetrician	An obstetrician	I did not smoke	Never	0	0	Yes	4	3	No	0	0	2	Yes	No	vitafusion	4 lbs 12 oz	Male	84	135	105	125	65	22.4627	No	2.5	3.5	cashews, peanuts	0	No
CA2	1989-08-01	Non-Hispanic White	Married	College graduate or above	Work for someone else full time	$55,000-$64,999	an obstetrician	an obstetrician	i did not smoke	Sometimes	0	0	No	0	0	No	0	0	1	Yes	No	30 days prenatal with omega-3	6 lbs 6 oz	Female	87	128	105	130	62	23.4089	No	0	3	Almonds	0	No
CA3	1992-07-01	Non-Hispanic White	Never Married	college graduate or above	full time homemaker	$20,000-$24,999	an obstetrician	an obstetrician	i did not smoke	never	0	0	No	0	0	No	0	0	2	Yes	No		8 lbs 1 oz	Male	97	135	125	135	62	24.6891	No	0	0	NA	1	No
CA4	1981-03-01	Non-Hispanic White	Married	college graduate or above	work for someone else full time	$100,000+	an obstetrician	an obstetrician	i did not smoke	sometimes	0	0	No	0	0	yes	3	0.5	3	yes	no		8 lbs 4 oz	Female	45	133	100	135	64	22.8269	yes	0	2	Almonds, peanut butter	0	Lecithin
CA5	1993-09-01	Non-Hispanic White	Living with partner	Some college or AA degree	full time homemaker	$55,000-$64,999	an obstetrician	an obstetrician	i did not smoke	Never	0	0	Yes	2	0.5	Yes	3.5	0.5	1	Yes	No		7 lbs 10 oz	female	37	155	130	180	71	21.6158	no	0	14	Cashews, almonds, peanut, crunch peanut butter	4	No
CA6	1981-04-01	Non-Hispanic White	Married	College graduate or above	work for someone else full time	$55,000-$64,999	an obstetrician	an obstetrician	i did not smoke	never	0	0	No	0	0	No	0	0	2	yes	Yes	vitafusion prenatal gummies	8 lbs 3 oz	male	33	138	125	155	66	22.2713	no	2	3	almonds, cashews	0	no
CA7	1987-12-01	Non-Hispanic White	Married	some college or AA degree	full time homemaker	$45,000-$54,999	an obstetrician	an obstetrician	i did not smoke	never	0	0	Yes	7	4	No	0	0	2	Yes	Yes	Doterra Daily Nutrient	8 lbs 10 oz	male	83	126	100	126	66	20.3347	yes	4	4	Mixed nuts	0	no
CA8	1985-01-01	Non-Hispanic White	married	college graduate or above	work for someone else full time	$100,000+	an obstetrician	an obstetrician	i did not smoke	sometimes	0	0	no	0	0	no	0	0	2	yes	yes	prenatal + DHA generic OTC brand	5 lbs 11 oz	female	101	130	110	10	67	20.3587	yes	4	5	mixed nuts (no peanuts)	0	no
CA9	1989-03-01	Non-Hispanic White	married	college graduate or above	full time homemaker	$65,000-$74,999	an obstetrician	an obstetrician	i did not smoke	never	0	0	yes	7	2	no	0	0	3	yes	yes	doterra daily nutrient pack	7 lbs 9 oz	female	61	137	155	160	66	22.11	yes	0	15	almonds, peanuts, pistachios	15	raw vit C and D3
CA10	1996-08-01	Non-Hispanic White	married	some college or AA degree	work for someone else full time	$35,000-$44,999	an obstetrician	an obstetrician	i did not smoke	sometimes	0	0	yes	5	8	no	0	0	1	yes	no	one a day prenatal	7 lbs 5 oz	female	30	147	140	155	65	24.4594	no	8.5	0	NA	0	no
CA11	1990-11-01	Non-Hispanic White	married	some college or AA degree	full time homemaker	$20,000-$24,999	a family doctor, general practitioner, interist, or other physician	a family doctor, general practitioner, interist, or other physician	i did not smoke	often	0	0	Yes	7	13	no	0	0	2	yes	yes	Doesn't know	6 lbs 7 oz	female	98	150	110	155	65	24.9586	no	0	0	NA	0	no
CA12	1982-06-01	Non-Hispanic White	married	college graduate or above	full time homemaker	$75,000-$99,999	An obstetrician	an obstetrician	I did not smoke	sometimes	0	0	yes	4	1.5	yes	4	1	2	yes	yes	vitafusion prenatal	3 lbs 6 oz	female	39	115	120	125	65	19.1349	no	8	16	almonds, peanuts, cashews	4	no
CB1	1990-01-01	Non-Hispanic White	married	High School graduate/ GED or equivalent	full time homemaker	$20,000-$24,999	an obstetrician	an obstetrician	i did not smoke	sometimes	0	0	yes	7	6	yes	3.5	1.5	2	yes	yes	vitalah prenatal oxylent multi-vit drink	8 lbs 1 oz	female	41	155	140	160	66	25.0149	no	0	20	almonds, pecans, peanuts, walnuts	31	no
CB2	1995-02-01	Non-Hispanic White	living with partner	some college or AA degree	work for someone else part time	$5,000-$9,999	an obstetrician	an obstetrician	i did not smoke	sometimes	0	0	yes	4	8	no	0	0	1	yes	yes	generic without fish oil	7 lbs 2 oz	female	93	147	130	170	62	26.8837	no	8	31	almonds	0	no
CB3	1985-02-01	Non-Hispanic White	married	college graduate or above	temporarily unemployed	$65,000-$74,999	an obstetrician	an obstetrician	i did not smoke	sometimes	0	0	no	0	0	yes	2	0.5	3	yes	yes	equate prenatal	5 lbs 9 oz	male	98	235	160	235	63.5	40.9709	Yes	0	30	peanuts, walnuts, almonds	4	no
CB4	1996-04-01	Non-Hispanic White	living with partner	High School graduate/ GED or equivalent	full time homemaker	$5,000-$9,999	an obstetrician	an obstetrician	I smoked throughout the year	always	6	1	no	0	0	no	0	0	1	yes	yes	flinstone gummies	8 lbs 0 oz	male	84	190	190	205	66	30.6635	no	2.5	1.5	cashews, almonds, peanut	0	no
CB5	1984-07-01	Non-Hispanic White	married	college graduate or above	Work for someone else full time	$75,000-$99,999	an obstetrician	an obstetrician	I did not smoke	sometimes	0	0	yes	2	1	no	0	0	2	yes	yes	vitafusion prenatal gummies	7 lbs 4 oz	female	17	228	170	230	69	33.666	no	0	2	almonds, peanut	0	no
CB6	1983-06-01	Non-Hispanic White	married	some college or AA degree	work for someone else part time	$35,000-$44,999	a midwife or nurse midwife	a midwife or nurse midwife	I did not smoke	never	0	0	yes	4	2	yes	3	0.75	2	yes	yes	nature made prenatal + DHA	10 lbs 2 oz	female	56	170	140	195	65	28.2864	no	0	10	walnuts, pecans	0	no
CB7	1983-01-01	Non-Hispanic White	married	some college or AA degree	work for someone else part time	$100,000+	an obstetrician	an obstetrician	I did not smoke	sometimes	0	0	yes	2	0.75	yes	2.5	0.375	2	yes	no		4 lbs 12 oz	male	84	185	140	207	62	33.8332	no	0	2.5	peanuts, almonds	0	vit D
CB8	1986-07-01	Non-Hispanic White	married	college graduate or above	Work for someone else full time	$55,000-$64,999	an obstetrician	an obstetrician	I did not smoke	sometimes	0	0	no	0	0	yes	3	0.5	2	yes	yes	once a day off brand prenatal + DHA	8 lbs 1 oz	female	98	220	160	220	66	35.5051	no	0	13.5	cashews, almonds	0	no
CB9	1985-09-01	Non-Hispanic White	married	High School graduate/ GED or equivalent	work for someone else part time	$20,000-$24,999	an obstetrician	an obstetrician	I did not smoke	never	0	0	yes	6	5	yes	5	2	4+	yes	yes	prenavite	4 lbs 8 oz	female	104	265	190	265	64	45.4822	no	1.5	31	walnuts, pecans, cashews, peanuts, hazelnuts	9	vit D, probiotic
CB10	1979-04-01	Non-Hispanic White	married	college graduate or above	Work for someone else full time	$100,000+	an obstetrician	an obstetrician	I did not smoke	sometimes	0	0	no	0	0	no	0	0	2	yes	yes	rainbow lite prenatal	9 lbs 8 oz	male	39	198	160	198	66	31.9545	no	0	5.5	peanut, almond	0	vit D
CB11	1988-06-01	Non-Hispanic White	married	college graduate or above	work for someone else part time	$35,000-$44,999	an obstetrician	an obstetrician	I did not smoke	never	0	0	yes	3	0.5	yes	3.5	1	2	yes	yes	women's choice	8 lbs 5 oz	female	63	155	130	155	66	25.0149	no	0	4.5	mixed nuts	0	no
CB12	1987-06-01	Non-Hispanic White	married	some college or AA degree	temporarily unemployed	$45,000-$54,999	an obstetrician	an obstetrician	I did not smoke	often	0	0	no	0	0	no	0	0	2	yes	yes	nature valley	11 lbs 0 oz	male	25	180	130	180	64	30.8936	yes	0	1.5	pistichios, almonds	31	no
HA1																														#DIV/0!
HA2																														#DIV/0!
HA3																														#DIV/0!
HA4																														#DIV/0!
HA5																														#DIV/0!
HA6																														#DIV/0!
HA7																														#DIV/0!
HA8																														#DIV/0!
HA9																														#DIV/0!
HA10																														#DIV/0!
HA11																														#DIV/0!
HA12																														#DIV/0!
HB1																														#DIV/0!
HB2																														#DIV/0!
HB3																														#DIV/0!
HB4																														#DIV/0!
HB5																														#DIV/0!
HB6																														#DIV/0!
HB7																														#DIV/0!
HB8																														#DIV/0!
HB9																														#DIV/0!
HB10																														#DIV/0!
HB11																														#DIV/0!
HB12																														#DIV/0!
CU1	1990-08-01	Non-Hispanic White	married	college graduate or above	self-employed	$35,000-$44,999	a family doctor, general practitioner, interist, or other physician	a family doctor, general practitioner, interist, or other physician	I did not smoke	sometimes	0	0	yes	6	4.5	no	0	0	3	yes	yes	nature made	6 lbs 6 oz	female	84	92	110	115	61	17.3813	no	0	1	Mixed nuts	0	Fenugreek
Formula

## Sheet: Mother ws. 
Sample	Dry Weight		Caloires		Protein		Fat		Ashing	Carbohydrates
	% Dry Weight	% liquid	Caloires/g	Calories per fluid oz	% Protein	g per fluid oz	% Fat	g per fluid oz	% inorganic material	% CHO	g per fl. Oz.
CA1	12.52	87.48	5583.16	21	7.06	0.37	38	0.89	0.75	54.94	2.9
CA2	NA	88.12	5886.83	21	10.17	0.53	43	1	0.75	46.83	2.5
CA3	10.15	89.85	4951.4	15.1	11.405	0.43	26.5	0.44	1.25	62.095	2.3
CA4	11.69	88.31	5317.34	18.6	10.16	0.47	35.5	0.73	1.75	54.34	2.5
CA5	13.79	86.21	6057.62	25.1	9.665	0.61	49	1.37	2	41.335	2.6
CA6	NA	88.12	5908.37	21.1	10.17	0.54	45.5	1.07	2	44.33	2.3
CA7	14.51	85.49	6056.9	26.4	10.065	0.66	56	1.64	0.75	33.935	2.2
CA8	10.5	89.5	5267.55	16.6	6.135	0.25	41	0.76	1.5	52.865	2.2
CA9	11.65	88.35	5468.68	19.1	9.375	0.45	41	0.87	2	49.625	2.4
CA10	13.19	86.81	5655.96	22.4	8.53	0.48	43	1.07	1	48.47	2.7
CA11	NA	88.12	5493.27	19.6	8.3	0.41	36.5	0.79	1.25	55.2	2.7
CA12	12.53	87.47	5564.25	20.9	10.96	0.57	58.5	1.36	1.75	30.54	1.6
CB1	NA	88.12	5992.37	21.4	4.005	0.21	52.5	1.25	1	43.495	2.3
CB2	10.6	89.4	4841.61	15.4	4.845	0.19	26	0.44	2.25	69.155	2.7
CB3	NA	88.12	5189.07	18.5	5.72	0.26	33	0.68	1.25	61.28	2.8
CB4	NA	88.12	6102.71	21.8	7.545	0.41	51.5	1.25	1.5	40.955	2.2
CB5	NA	88.12	5799.94	20.7	9.3	0.48	37.5	0.86	1	53.2	2.8
CB6	11.33	88.67	5375.36	18.3	9.76	0.45	34.5	0.7	1.75	55.74	2.6
CB7	11.96	88.04	6294.65	22.6	9.67	0.55	46	1.16	1.5	44.33	2.5
CB8	NA	88.12	5439.07	19.4	9.77	0.47	40.5	0.87	1.5	49.73	2.4
CB9	11.55	88.45	5097.03	17.7	10.87	0.48	58	1.14	1.25	31.13	1.4
CB10	12.71	87.29	5589.77	21.3	10.075	0.54	38	0.9	1.75	51.925	2.8
CB11	13.55	86.45	5523.36	22.5	7.02	0.39	57.5	1.44	2	35.48	2
CB12	13.01	86.99	5810.68	22.7	9.795	0.56	58.5	1.48	1.75	31.705	1.8
CU1	11.56	88.44	5406.55	18.7	5.75	0.27	34	0.71	1	60.25	2.8
Average	0.1188
